# Supplementary material for: New Sustainable Material for Metal Ions Removal: Adsorption Mechanism and Technological Innovations
Source: Polymers (Basel). 2026 Mar 14;18(6):712. doi: 10.3390/polym18060712 (PMC13029952; doi:10.3390/polym18060712)
Supplement: Supplementary file 1 [file polymers-18-00712-s001.zip]

Archive with 1 entries (1 files):
- polymers-4189628-supplementary.pdf
